# Supplementary material for: Molecular basis for isoform-selective inhibition of presenilin-1 by MRK-560
Source: Nat Commun. 2022 Oct 22;13:6299. doi: 10.1038/s41467-022-33817-5 (PMC9587990; doi:10.1038/s41467-022-33817-5)
Supplement: Supplementary file 3 — Source Data [file 41467_2022_33817_MOESM3_ESM.xlsx]

## Sheet: Figure 1b
PS1 WT				MRK-560							PS2 WT				MRK-560
raw data from α-Lisa reading	no substrate	no γ-sec	control	2 nM	10 nM	40 nM	200 nM	1 μM	10 μM		raw data from α-Lisa reading	no substrate	no γ-sec	control	2 nM	10 nM	40 nM	200 nM	1 μM	10 μM
replicate 1	820	647	54154	53851	48416	24210	4813	430	329		replicate 1	152	313	27923	27903	27885	26808	12906	2685	2072
replicate 2	865	634	51453	52412	48522	24184	4981	422	381		replicate 2	136	265	28397	28403	24607	27255	12685	3025	1646
replicate 3	907	622	52641	53263	50424	23927	4551	428	383		replicate 3	135	191	30011	28759	28620	27709	13645	3063	2246
Caculated Aβ40 production											Caculated Aβ40 production
replicate 1	4.48092	3.45742	352.401	350.224	311.59	148.776	28.2767	2.17447	1.57767		replicate 1	0.532302	1.48315	172.815	172.685	172.568	165.562	77.5422	15.5539	11.9064
replicate 2	4.74725	3.38053	333.079	339.917	312.335	148.608	29.2852	2.12719	1.88491		replicate 2	0.437837	1.19961	175.908	175.947	151.33	168.466	76.178	17.5803	9.3762
replicate 3	4.99586	3.30956	341.553	346.005	325.77	146.957	26.7052	2.16265	1.89673		replicate 3	0.431933	0.762583	186.478	178.273	177.364	171.421	82.1115	17.8069	12.9409
Normalized production (control=1)											Normalized production (control=1)
replicate 1	0.0130753	0.0100888	1.02831	1.02195	0.90922	0.434128	0.0825116	0.00634512	0.00460366		replicate 1	0.00298375	0.00831362	0.968695	0.967964	0.967307	0.928038	0.434653	0.0871854	0.0667399
replicate 2	0.0138525	0.0098644	0.971926	0.991878	0.911396	0.43364	0.0854544	0.00620716	0.00550018		replicate 2	0.00245424	0.00672428	0.986029	0.986249	0.848265	0.944317	0.427007	0.0985444	0.0525572
replicate 3	0.0145779	0.00965732	0.996653	1.00964	0.950598	0.42882	0.0779258	0.00631063	0.00553466		replicate 3	0.00242115	0.00427457	1.04528	0.999287	0.994194	0.960879	0.460266	0.0998147	0.0725389
mean with SD											mean with SD
Mean	0.0138353	0.00987016	0.998963	1.00783	0.923738	0.432196	0.0819639	0.00628764	0.00521283		Mean	0.00261971	0.00643749	1	0.9845	0.936589	0.944412	0.440642	0.0951815	0.0639453
SD	0.000751449	0.000215777	0.0282621	0.0151204	0.0232872	0.0029338	0.00379405	7.17967e-05	0.000527842		SD	0.000315702	0.00203474	0.0401578	0.0157346	0.077663	0.0164206	0.0174196	0.00695389	0.0102798

## Sheet: Figure 1c-d
	Figure 1c	Western blot anti-c-Myc		Figure 1d	Western blot anti-c-Myc
		The uncropped Western blots are shown with size marker indications. The cropped area in each figure are indicated by red rectangles.
		Black rectangles indicate the range of raw image. Orange dotted lines indicate the border of gels.
		This figure shows a gel with molecular weight marker and control samples. These control samples were also run on the different gels.
		The size marker indications were labeled on the above gels correspondingly. The orange dotted lines indicate the border of the gel.

## Sheet: Figure 4a-b
PS1 T281P				MRK-560							PS2 P287T				MRK-560
raw data from α-Lisa reading	no substrate	no γ-sec	control	2 nM	10 nM	40 nM	200 nM	1 μM	10 μM		raw data from α-Lisa reading	no substrate	no γ-sec	control	2 nM	40 nM	200 nM	1 μM	10 μM	20 μM
replicate 1	521	722	51630	52003	49065	35008	6240	795	395		replicate 1	75	1427	84352	78132	64687	33202	8864	1731	1228
replicate 2	518	654	51794	49017	47993	31515	5889	739	424		replicate 2	70	1300	89717	77549	61254	32980	8915	1738	1427
replicate 3	564	758	51898	53262	48079	33534	5946	743	403		replicate 3	67	1320	87774	76464	63367	32568	8768	1713	1386
Caculated Aβ40 production											Caculated Aβ40 production
replicate 1	2.71236	3.90106	334.339	336.997	316.161	219.603	36.8617	4.33297	1.96764		replicate 1	0.0777362	8.07693	582.902	533.136	429.704	207.561	52.7609	9.88075	6.89717
replicate 2	2.69463	3.49882	335.507	315.823	308.616	196.384	34.7461	4.00163	2.13901		replicate 2	0.0482232	7.32392	626.851	528.535	404.161	206.086	53.0714	9.92231	8.07693
replicate 3	2.96659	4.11404	336.249	345.998	309.22	209.768	35.0895	4.02529	2.01491		replicate 3	0.0305156	7.44248	610.823	520.001	419.842	203.352	52.1767	9.77389	7.83379
Normalized production (control=1)											Normalized production (control=1)
replicate 1	0.00808695	0.0116311	0.996837	1.00476	0.942639	0.65475	0.109904	0.0129188	0.00586654		replicate 1	0.000128087	0.0133085	0.960458	0.878457	0.708031	0.342001	0.0869351	0.0162807	0.0113646
replicate 2	0.00803407	0.0104318	1.00032	0.941629	0.920143	0.585521	0.103596	0.0119309	0.0063775		replicate 2	7.94582e-05	0.0120678	1.03287	0.870877	0.665943	0.339571	0.0874467	0.0163492	0.0133085
replicate 3	0.00884493	0.0122661	1.00253	1.0316	0.921945	0.625427	0.10462	0.0120015	0.00600749		replicate 3	5.02811e-05	0.0122631	1.00646	0.856815	0.691782	0.335067	0.0859724	0.0161046	0.0129079
mean with SD											mean with SD
Mean	0.00832199	0.011443	0.999896	0.992663	0.928242	0.621899	0.10604	0.0122837	0.00608384		Mean	8.59422e-05	0.0125465	0.999932	0.868716	0.688585	0.33888	0.0867847	0.0162448	0.012527
SD	0.000453657	0.000931503	0.00287037	0.0461886	0.0125001	0.034749	0.00338521	0.000551132	0.000263899		SD	3.93063e-05	0.000667138	0.036647	0.0109816	0.0212251	0.0035186	0.000748561	0.000126158	0.00102641
PS1 L282I				MRK-560							PS2 I288L				MRK-560
raw data from α-Lisa reading	no substrate	no γ-sec	control	2 nM	10 nM	40 nM	200 nM	1 μM	10 μM		raw data from α-Lisa reading	no substrate	no γ-sec	control	2 nM	40 nM	200 nM	1 μM	10 μM	20 μM
replicate 1	366	554	40300	44163	42149	34102	12089	1487	452		replicate 1	65	1188	73425	78346	51118	14434	4315	1174	1383
replicate 2	433	545	41196	44760	45223	34564	12693	1425	399		replicate 2	81	1328	70958	78633	47725	14291	4473	1228	1397
replicate 3	423	565	40187	44704	43525	34129	12300	1409	423		replicate 3	80	1320	71891	77677	50076	14206	4396	1211	1581
Caculated Aβ40 production											Caculated Aβ40 production
replicate 1	1.79628	2.90747	255.359	281.909	268.019	213.552	72.5045	8.43279	2.3045		replicate 1	0.0187107	6.66013	496.295	534.827	330.696	87.0033	25.2908	6.57717	7.816
replicate 2	2.1922	2.85425	261.483	286.046	289.262	216.635	76.2274	8.06506	1.99127		replicate 2	0.113153	7.48991	477.261	537.098	306.735	86.1156	26.2376	6.89717	7.89902
replicate 3	2.1331	2.9725	254.588	285.658	277.497	213.732	73.8042	7.97018	2.1331		replicate 3	0.10725	7.44248	484.437	529.544	323.305	85.5883	25.7761	6.79642	8.99047
Normalized production (control=1)											Normalized production (control=1)
replicate 1	0.00698669	0.0113087	0.993227	1.09649	1.04247	0.830617	0.282009	0.0327997	0.00896343		replicate 1	3.84993e-05	0.013704	1.02118	1.10047	0.680445	0.179019	0.0520387	0.0135333	0.0160823
replicate 2	0.00852666	0.0111017	1.01705	1.11259	1.12509	0.84261	0.296489	0.0313694	0.00774514		replicate 2	0.000232824	0.0154113	0.982018	1.10514	0.631141	0.177193	0.0539868	0.0141917	0.0162531
replicate 3	0.00829679	0.0115617	0.990228	1.11108	1.07934	0.831318	0.287064	0.0310003	0.00829679		replicate 3	0.000220679	0.0153137	0.996785	1.0896	0.665236	0.176108	0.0530373	0.0139844	0.0184989
mean with SD											mean with SD
Mean	0.00793671	0.011324	1.00017	1.10672	1.0823	0.834848	0.288521	0.0317231	0.00833512		Mean	0.000164001	0.0148097	0.999995	1.0984	0.658941	0.17744	0.0530209	0.0139031	0.0169448
SD	0.00083073	0.000230353	0.0146944	0.00888752	0.0413925	0.00673077	0.00734922	0.000950403	0.000610049		SD	0.000108857	0.000958821	0.019779	0.0079749	0.0252476	0.0014714	0.000974157	0.000336654	0.00134862
PS1TL 281 282PI				MRK-560							PS2 PI 287 288 TL				MRK-560
raw data from α-Lisa reading	no substrate	no γ-sec	control	2 nM	10 nM	40 nM	200 nM	1 μM	10 μM		raw data from α-Lisa reading	no substrate	no γ-sec	control	2 nM	40 nM	200 nM	1 μM	10 μM	20 μM
replicate 1	891	669	51847	58097	56873	52356	31350	6150	864		replicate 1	78	1286	97253	89195	39722	7779	1994	1095	1640
replicate 2	864	636	50446	58620	56851	55684	29146	6144	729		replicate 2	97	1359	98886	86274	43895	7121	1975	1042	1503
replicate 3	861	691	50991	58114	56512	52113	30753	6311	824		replicate 3	80	1465	96771	88747	42953	7356	1965	1077	1874
Caculated Aβ40 production											Caculated Aβ40 production
replicate 1	4.90115	3.58754	335.885	380.971	372.056	339.517	195.294	36.319	4.74133		replicate 1	0.0954443	7.24093	690.25	622.532	251.419	46.1689	11.4428	6.10914	9.34059
replicate 2	4.74133	3.39236	325.926	384.793	371.896	363.436	180.805	36.2828	3.94247		replicate 2	0.2076	7.6737	704.252	598.536	280.054	42.1835	11.3299	5.79522	8.5277
replicate 3	4.72357	3.71767	329.794	381.095	369.434	337.782	191.358	37.29	4.50459		replicate 3	0.10725	8.3023	686.135	618.833	273.551	43.6058	11.2705	6.00252	10.7299
Normalized production (control=1)											Normalized production (control=1)
replicate 1	0.0148295	0.0108549	1.01629	1.15271	1.12574	1.02728	0.590905	0.109891	0.0143459		replicate 1	0.000137627	0.0104411	0.995313	0.897667	0.362536	0.0665738	0.0165001	0.00880914	0.0134688
replicate 2	0.0143459	0.0102643	0.986161	1.16428	1.12525	1.09965	0.547065	0.109782	0.0119288		replicate 2	0.000299351	0.0110652	1.0155	0.863065	0.403828	0.0608269	0.0163373	0.00835648	0.0122966
replicate 3	0.0142922	0.0112486	0.997864	1.15309	1.1178	1.02203	0.578995	0.112829	0.0136296		replicate 3	0.00015465	0.0119716	0.98938	0.892333	0.39445	0.0628779	0.0162517	0.0086554	0.0154721
mean with SD											mean with SD
Mean	0.0144892	0.0107893	1.00011	1.15669	1.12293	1.04966	0.572322	0.110834	0.0133014		Mean	0.000197209	0.0111593	1.00007	0.884355	0.386938	0.0634262	0.016363	0.008607	0.0137458
SD	0.000295916	0.000495419	0.0151914	0.00657128	0.0044462	0.0433786	0.0226693	0.00172869	0.00124153		SD	8.88656e-05	0.000769555	0.0136952	0.0186296	0.0216463	0.00291242	0.000126215	0.00023018	0.00160579

## Sheet: Figure 4c
	Figure 4c	Western blot anti-c-Myc
		The uncropped Western blots are shown with size marker indications. The cropped area in each figure are indicated by red rectangles.
		Black rectangles indicate the range of raw image. Orange dotted lines indicate the border of gels.
		This figure shows a gel with molecular weight marker and control samples. These control samples were also run on the different gels.
		The size marker indications were labeled on the above gel correspondingly. The orange dotted lines indicate the border of the gel.
